# Supplementary material for: Telomeric-Like Repeats Flanked by Sequences Retrotranscribed from the Telomerase RNA Inserted at DNA Double-Strand Break Sites during Vertebrate Genome Evolution
Source: Int J Mol Sci. 2021 Oct 13;22(20):11048. doi: 10.3390/ijms222011048 (PMC8537989; doi:10.3390/ijms222011048)
Supplement: Supplementary file 1 [file ijms-22-11048-s001.zip]

Archive with 1 entries (1 files):
- ijms-1395546-supplementary.pdf
